# Supplementary material for: Emergence of Calabi–Yau manifolds in high-precision black-hole scattering
Source: Nature. 2025 May 14;641(8063):603–7. doi: 10.1038/s41586-025-08984-2 (PMC12078182; doi:10.1038/s41586-025-08984-2)
Supplement: Supplementary file 3 — Source Data Fig. 4 [file 41586_2025_8984_MOESM3_ESM.xlsx]

## Sheet: Outer Plot
Impact Parameters [bc^2/GM]	NR Scattering Angles	Schwarzschild Angles	G Angles	G^2 Angles	G^3 Angles	G^4 Angles	G^5 Angles
9.2	153.12	181.49	62.28	89.19	105.66	117.03	125.22
9.41	141.99	162.3	60.89	86.63	102.02	112.41	119.73
9.83	124.81	136.85	58.3	81.89	95.4	104.14	110.03
9.94	121.23	132.05	57.69	80.78	93.87	102.24	107.83
10.04	117.9	127.67	57.09	79.7	92.39	100.42	105.72
10.46	106.46	113.32	54.81	75.65	86.87	93.69	98.01
12.55	73.1	75.6	45.67	60.14	66.64	69.93	71.66
14.64	56.49	57.93	39.15	49.78	53.87	55.65	56.45
16.73	45.98	47.28	34.25	42.39	45.13	46.18	46.59

## Sheet: Inner Plot
Impact Parameters [bc^2/GM]	NR Relative Uncertainties	Schwarzschild δθ	G δθ	G^2 δθ	G^3 δθ	G^4 δθ	G^5 δθ
10.46	[-0.0, 0.19]	6.45	-48.52	-28.94	-18.4	-12	-7.94
12.55	[-0.01, 1.86]	3.42	-37.52	-17.72	-8.83	-4.33	-1.96
14.64	[-0.01, 2.2]	2.55	-30.7	-11.88	-4.64	-1.49	-0.07
16.73	[-0.02, 3.33]	2.82	-25.51	-7.8	-1.84	0.42	1.32
